# Supplementary material for: Mating, Sperm Transfer and Oviposition in Soft Ticks (Acari: Argasidae), a Review
Source: Pathogens. 2023 Apr 12;12(4):582. doi: 10.3390/pathogens12040582 (PMC10142124; doi:10.3390/pathogens12040582)
Supplement: Supplementary file 1 [file pathogens-12-00582-s001.zip]

Archive with 2 entries (2 files):
- pathogens-2225336-supplementary-S2.mp4
- Supplement S1-Gliding.mp4
